# Supplementary material for: Mesoporous Dual-Semiconductor ZnS/CdS Nanocomposites as Efficient Visible Light Photocatalysts for Hydrogen Generation
Source: Nanomaterials (Basel). 2023 Aug 26;13(17):2426. doi: 10.3390/nano13172426 (PMC10490144; doi:10.3390/nano13172426)
Supplement: Supplementary file 1 [file nanomaterials-13-02426-s001.zip]

Archive with 1 entries (1 files):
- nanomaterials-2552497-supplementary.pdf
